# Supplementary material for: Serial Block-Face Scanning Electron Microscopy to Reconstruct Three-Dimensional Tissue Nanostructure
Source: PLoS Biol. 2004 Oct 19;2(11):e329. doi: 10.1371/journal.pbio.0020329 (PMC524270; doi:10.1371/journal.pbio.0020329)
Supplement: Dataset S1 — (248.1 MB ZIP). [file pbio.0020329.sd001.zip]

Archive with 99 entries (99 files):
- 040604_OS5_st1_001.tif
- 040604_OS5_st1_002.tif
- 040604_OS5_st1_003.tif
- 040604_OS5_st1_004.tif
- 040604_OS5_st1_005.tif
- 040604_OS5_st1_006.tif
- 040604_OS5_st1_007.tif
- 040604_OS5_st1_008.tif
- 040604_OS5_st1_009.tif
- 040604_OS5_st1_010.tif
- 040604_OS5_st1_011.tif
- 040604_OS5_st1_012.tif
- 040604_OS5_st1_013.tif
- 040604_OS5_st1_014.tif
- 040604_OS5_st1_015.tif
- 040604_OS5_st1_016.tif
- 040604_OS5_st1_017.tif
- 040604_OS5_st1_018.tif
- 040604_OS5_st1_019.tif
- 040604_OS5_st1_020.tif
- 040604_OS5_st1_021.tif
- 040604_OS5_st1_022.tif
- 040604_OS5_st1_023.tif
- 040604_OS5_st1_024.tif
- 040604_OS5_st1_025.tif
- 040604_OS5_st1_026.tif
- 040604_OS5_st1_027.tif
- 040604_OS5_st1_028.tif
- 040604_OS5_st1_029.tif
- 040604_OS5_st1_030.tif
- 040604_OS5_st1_031.tif
- 040604_OS5_st1_032.tif
- 040604_OS5_st1_033.tif
- 040604_OS5_st1_034.tif
- 040604_OS5_st1_035.tif
- 040604_OS5_st1_036.tif
- 040604_OS5_st1_037.tif
- 040604_OS5_st1_038.tif
- 040604_OS5_st1_039.tif
- 040604_OS5_st1_040.tif
- 040604_OS5_st1_041.tif
- 040604_OS5_st1_042.tif
- 040604_OS5_st1_043.tif
- 040604_OS5_st1_044.tif
- 040604_OS5_st1_045.tif
- 040604_OS5_st1_046.tif
- 040604_OS5_st1_047.tif
- 040604_OS5_st1_048.tif
- 040604_OS5_st1_049.tif
- 040604_OS5_st1_050.tif
- 040604_OS5_st1_051.tif
- 040604_OS5_st1_052.tif
- 040604_OS5_st1_053.tif
- 040604_OS5_st1_054.tif
- 040604_OS5_st1_055.tif
- 040604_OS5_st1_056.tif
- 040604_OS5_st1_057.tif
- 040604_OS5_st1_058.tif
- 040604_OS5_st1_059.tif
- 040604_OS5_st1_060.tif
- 040604_OS5_st1_061.tif
- 040604_OS5_st1_062.tif
- 040604_OS5_st1_063.tif
- 040604_OS5_st1_064.tif
- 040604_OS5_st1_065.tif
- 040604_OS5_st1_066.tif
- 040604_OS5_st1_067.tif
- 040604_OS5_st1_068.tif
- 040604_OS5_st1_069.tif
- 040604_OS5_st1_070.tif
- 040604_OS5_st1_071.tif
- 040604_OS5_st1_072.tif
- 040604_OS5_st1_073.tif
- 040604_OS5_st1_074.tif
- 040604_OS5_st1_075.tif
- 040604_OS5_st1_076.tif
- 040604_OS5_st1_077.tif
- 040604_OS5_st1_078.tif
- 040604_OS5_st1_079.tif
- 040604_OS5_st1_080.tif
- 040604_OS5_st1_081.tif
- 040604_OS5_st1_082.tif
- 040604_OS5_st1_083.tif
- 040604_OS5_st1_084.tif
- 040604_OS5_st1_085.tif
- 040604_OS5_st1_086.tif
- 040604_OS5_st1_087.tif
- 040604_OS5_st1_088.tif
- 040604_OS5_st1_089.tif
- 040604_OS5_st1_090.tif
- 040604_OS5_st1_091.tif
- 040604_OS5_st1_092.tif
- 040604_OS5_st1_093.tif
- 040604_OS5_st1_094.tif
- 040604_OS5_st1_095.tif
- 040604_OS5_st1_096.tif
- 040604_OS5_st1_097.tif
- 040604_OS5_st1_098.tif
- 040604_OS5_st1_099.tif
