# Supplementary material for: Serial Block-Face Scanning Electron Microscopy to Reconstruct Three-Dimensional Tissue Nanostructure
Source: PLoS Biol. 2004 Oct 19;2(11):e329. doi: 10.1371/journal.pbio.0020329 (PMC524270; doi:10.1371/journal.pbio.0020329)
Supplement: Dataset S2 — (252.6 MB ZIP). [file pbio.0020329.sd002.zip]

Archive with 100 entries (100 files):
- 040604_OS5_st1_100.tif
- 040604_OS5_st1_101.tif
- 040604_OS5_st1_102.tif
- 040604_OS5_st1_103.tif
- 040604_OS5_st1_104.tif
- 040604_OS5_st1_105.tif
- 040604_OS5_st1_106.tif
- 040604_OS5_st1_107.tif
- 040604_OS5_st1_108.tif
- 040604_OS5_st1_109.tif
- 040604_OS5_st1_110.tif
- 040604_OS5_st1_111.tif
- 040604_OS5_st1_112.tif
- 040604_OS5_st1_113.tif
- 040604_OS5_st1_114.tif
- 040604_OS5_st1_115.tif
- 040604_OS5_st1_116.tif
- 040604_OS5_st1_117.tif
- 040604_OS5_st1_118.tif
- 040604_OS5_st1_119.tif
- 040604_OS5_st1_120.tif
- 040604_OS5_st1_121.tif
- 040604_OS5_st1_122.tif
- 040604_OS5_st1_123.tif
- 040604_OS5_st1_124.tif
- 040604_OS5_st1_125.tif
- 040604_OS5_st1_126.tif
- 040604_OS5_st1_127.tif
- 040604_OS5_st1_128.tif
- 040604_OS5_st1_129.tif
- 040604_OS5_st1_130.tif
- 040604_OS5_st1_131.tif
- 040604_OS5_st1_132.tif
- 040604_OS5_st1_133.tif
- 040604_OS5_st1_134.tif
- 040604_OS5_st1_135.tif
- 040604_OS5_st1_136.tif
- 040604_OS5_st1_137.tif
- 040604_OS5_st1_138.tif
- 040604_OS5_st1_139.tif
- 040604_OS5_st1_140.tif
- 040604_OS5_st1_141.tif
- 040604_OS5_st1_142.tif
- 040604_OS5_st1_143.tif
- 040604_OS5_st1_144.tif
- 040604_OS5_st1_145.tif
- 040604_OS5_st1_146.tif
- 040604_OS5_st1_147.tif
- 040604_OS5_st1_148.tif
- 040604_OS5_st1_149.tif
- 040604_OS5_st1_150.tif
- 040604_OS5_st1_151.tif
- 040604_OS5_st1_152.tif
- 040604_OS5_st1_153.tif
- 040604_OS5_st1_154.tif
- 040604_OS5_st1_155.tif
- 040604_OS5_st1_156.tif
- 040604_OS5_st1_157.tif
- 040604_OS5_st1_158.tif
- 040604_OS5_st1_159.tif
- 040604_OS5_st1_160.tif
- 040604_OS5_st1_161.tif
- 040604_OS5_st1_162.tif
- 040604_OS5_st1_163.tif
- 040604_OS5_st1_164.tif
- 040604_OS5_st1_165.tif
- 040604_OS5_st1_166.tif
- 040604_OS5_st1_167.tif
- 040604_OS5_st1_168.tif
- 040604_OS5_st1_169.tif
- 040604_OS5_st1_170.tif
- 040604_OS5_st1_171.tif
- 040604_OS5_st1_172.tif
- 040604_OS5_st1_173.tif
- 040604_OS5_st1_174.tif
- 040604_OS5_st1_175.tif
- 040604_OS5_st1_176.tif
- 040604_OS5_st1_177.tif
- 040604_OS5_st1_178.tif
- 040604_OS5_st1_179.tif
- 040604_OS5_st1_180.tif
- 040604_OS5_st1_181.tif
- 040604_OS5_st1_182.tif
- 040604_OS5_st1_183.tif
- 040604_OS5_st1_184.tif
- 040604_OS5_st1_185.tif
- 040604_OS5_st1_186.tif
- 040604_OS5_st1_187.tif
- 040604_OS5_st1_188.tif
- 040604_OS5_st1_189.tif
- 040604_OS5_st1_190.tif
- 040604_OS5_st1_191.tif
- 040604_OS5_st1_192.tif
- 040604_OS5_st1_193.tif
- 040604_OS5_st1_194.tif
- 040604_OS5_st1_195.tif
- 040604_OS5_st1_196.tif
- 040604_OS5_st1_197.tif
- 040604_OS5_st1_198.tif
- 040604_OS5_st1_199.tif
