# Supplementary material for: Serial Block-Face Scanning Electron Microscopy to Reconstruct Three-Dimensional Tissue Nanostructure
Source: PLoS Biol. 2004 Oct 19;2(11):e329. doi: 10.1371/journal.pbio.0020329 (PMC524270; doi:10.1371/journal.pbio.0020329)
Supplement: Dataset S3 — (252.7 MB ZIP). [file pbio.0020329.sd003.zip]

Archive with 100 entries (100 files):
- 040604_OS5_st1_200.tif
- 040604_OS5_st1_201.tif
- 040604_OS5_st1_202.tif
- 040604_OS5_st1_203.tif
- 040604_OS5_st1_204.tif
- 040604_OS5_st1_205.tif
- 040604_OS5_st1_206.tif
- 040604_OS5_st1_207.tif
- 040604_OS5_st1_208.tif
- 040604_OS5_st1_209.tif
- 040604_OS5_st1_210.tif
- 040604_OS5_st1_211.tif
- 040604_OS5_st1_212.tif
- 040604_OS5_st1_213.tif
- 040604_OS5_st1_214.tif
- 040604_OS5_st1_215.tif
- 040604_OS5_st1_216.tif
- 040604_OS5_st1_217.tif
- 040604_OS5_st1_218.tif
- 040604_OS5_st1_219.tif
- 040604_OS5_st1_220.tif
- 040604_OS5_st1_221.tif
- 040604_OS5_st1_222.tif
- 040604_OS5_st1_223.tif
- 040604_OS5_st1_224.tif
- 040604_OS5_st1_225.tif
- 040604_OS5_st1_226.tif
- 040604_OS5_st1_227.tif
- 040604_OS5_st1_228.tif
- 040604_OS5_st1_229.tif
- 040604_OS5_st1_230.tif
- 040604_OS5_st1_231.tif
- 040604_OS5_st1_232.tif
- 040604_OS5_st1_233.tif
- 040604_OS5_st1_234.tif
- 040604_OS5_st1_235.tif
- 040604_OS5_st1_236.tif
- 040604_OS5_st1_237.tif
- 040604_OS5_st1_238.tif
- 040604_OS5_st1_239.tif
- 040604_OS5_st1_240.tif
- 040604_OS5_st1_241.tif
- 040604_OS5_st1_242.tif
- 040604_OS5_st1_243.tif
- 040604_OS5_st1_244.tif
- 040604_OS5_st1_245.tif
- 040604_OS5_st1_246.tif
- 040604_OS5_st1_247.tif
- 040604_OS5_st1_248.tif
- 040604_OS5_st1_249.tif
- 040604_OS5_st1_250.tif
- 040604_OS5_st1_251.tif
- 040604_OS5_st1_252.tif
- 040604_OS5_st1_253.tif
- 040604_OS5_st1_254.tif
- 040604_OS5_st1_255.tif
- 040604_OS5_st1_256.tif
- 040604_OS5_st1_257.tif
- 040604_OS5_st1_258.tif
- 040604_OS5_st1_259.tif
- 040604_OS5_st1_260.tif
- 040604_OS5_st1_261.tif
- 040604_OS5_st1_262.tif
- 040604_OS5_st1_263.tif
- 040604_OS5_st1_264.tif
- 040604_OS5_st1_265.tif
- 040604_OS5_st1_266.tif
- 040604_OS5_st1_267.tif
- 040604_OS5_st1_268.tif
- 040604_OS5_st1_269.tif
- 040604_OS5_st1_270.tif
- 040604_OS5_st1_271.tif
- 040604_OS5_st1_272.tif
- 040604_OS5_st1_273.tif
- 040604_OS5_st1_274.tif
- 040604_OS5_st1_275.tif
- 040604_OS5_st1_276.tif
- 040604_OS5_st1_277.tif
- 040604_OS5_st1_278.tif
- 040604_OS5_st1_279.tif
- 040604_OS5_st1_280.tif
- 040604_OS5_st1_281.tif
- 040604_OS5_st1_282.tif
- 040604_OS5_st1_283.tif
- 040604_OS5_st1_284.tif
- 040604_OS5_st1_285.tif
- 040604_OS5_st1_286.tif
- 040604_OS5_st1_287.tif
- 040604_OS5_st1_288.tif
- 040604_OS5_st1_289.tif
- 040604_OS5_st1_290.tif
- 040604_OS5_st1_291.tif
- 040604_OS5_st1_292.tif
- 040604_OS5_st1_293.tif
- 040604_OS5_st1_294.tif
- 040604_OS5_st1_295.tif
- 040604_OS5_st1_296.tif
- 040604_OS5_st1_297.tif
- 040604_OS5_st1_298.tif
- 040604_OS5_st1_299.tif
