# Supplementary material for: Serial Block-Face Scanning Electron Microscopy to Reconstruct Three-Dimensional Tissue Nanostructure
Source: PLoS Biol. 2004 Oct 19;2(11):e329. doi: 10.1371/journal.pbio.0020329 (PMC524270; doi:10.1371/journal.pbio.0020329)
Supplement: Dataset S4 — (252.6 MB ZIP). [file pbio.0020329.sd004.zip]

Archive with 100 entries (100 files):
- 040604_OS5_st1_300.tif
- 040604_OS5_st1_301.tif
- 040604_OS5_st1_302.tif
- 040604_OS5_st1_303.tif
- 040604_OS5_st1_304.tif
- 040604_OS5_st1_305.tif
- 040604_OS5_st1_306.tif
- 040604_OS5_st1_307.tif
- 040604_OS5_st1_308.tif
- 040604_OS5_st1_309.tif
- 040604_OS5_st1_310.tif
- 040604_OS5_st1_311.tif
- 040604_OS5_st1_312.tif
- 040604_OS5_st1_313.tif
- 040604_OS5_st1_314.tif
- 040604_OS5_st1_315.tif
- 040604_OS5_st1_316.tif
- 040604_OS5_st1_317.tif
- 040604_OS5_st1_318.tif
- 040604_OS5_st1_319.tif
- 040604_OS5_st1_320.tif
- 040604_OS5_st1_321.tif
- 040604_OS5_st1_322.tif
- 040604_OS5_st1_323.tif
- 040604_OS5_st1_324.tif
- 040604_OS5_st1_325.tif
- 040604_OS5_st1_326.tif
- 040604_OS5_st1_327.tif
- 040604_OS5_st1_328.tif
- 040604_OS5_st1_329.tif
- 040604_OS5_st1_330.tif
- 040604_OS5_st1_331.tif
- 040604_OS5_st1_332.tif
- 040604_OS5_st1_333.tif
- 040604_OS5_st1_334.tif
- 040604_OS5_st1_335.tif
- 040604_OS5_st1_336.tif
- 040604_OS5_st1_337.tif
- 040604_OS5_st1_338.tif
- 040604_OS5_st1_339.tif
- 040604_OS5_st1_340.tif
- 040604_OS5_st1_341.tif
- 040604_OS5_st1_342.tif
- 040604_OS5_st1_343.tif
- 040604_OS5_st1_344.tif
- 040604_OS5_st1_345.tif
- 040604_OS5_st1_346.tif
- 040604_OS5_st1_347.tif
- 040604_OS5_st1_348.tif
- 040604_OS5_st1_349.tif
- 040604_OS5_st1_350.tif
- 040604_OS5_st1_351.tif
- 040604_OS5_st1_352.tif
- 040604_OS5_st1_353.tif
- 040604_OS5_st1_354.tif
- 040604_OS5_st1_355.tif
- 040604_OS5_st1_356.tif
- 040604_OS5_st1_357.tif
- 040604_OS5_st1_358.tif
- 040604_OS5_st1_359.tif
- 040604_OS5_st1_360.tif
- 040604_OS5_st1_361.tif
- 040604_OS5_st1_362.tif
- 040604_OS5_st1_363.tif
- 040604_OS5_st1_364.tif
- 040604_OS5_st1_365.tif
- 040604_OS5_st1_366.tif
- 040604_OS5_st1_367.tif
- 040604_OS5_st1_368.tif
- 040604_OS5_st1_369.tif
- 040604_OS5_st1_370.tif
- 040604_OS5_st1_371.tif
- 040604_OS5_st1_372.tif
- 040604_OS5_st1_373.tif
- 040604_OS5_st1_374.tif
- 040604_OS5_st1_375.tif
- 040604_OS5_st1_376.tif
- 040604_OS5_st1_377.tif
- 040604_OS5_st1_378.tif
- 040604_OS5_st1_379.tif
- 040604_OS5_st1_380.tif
- 040604_OS5_st1_381.tif
- 040604_OS5_st1_382.tif
- 040604_OS5_st1_383.tif
- 040604_OS5_st1_384.tif
- 040604_OS5_st1_385.tif
- 040604_OS5_st1_386.tif
- 040604_OS5_st1_387.tif
- 040604_OS5_st1_388.tif
- 040604_OS5_st1_389.tif
- 040604_OS5_st1_390.tif
- 040604_OS5_st1_391.tif
- 040604_OS5_st1_392.tif
- 040604_OS5_st1_393.tif
- 040604_OS5_st1_394.tif
- 040604_OS5_st1_395.tif
- 040604_OS5_st1_396.tif
- 040604_OS5_st1_397.tif
- 040604_OS5_st1_398.tif
- 040604_OS5_st1_399.tif
