# Supplementary material for: Serial Block-Face Scanning Electron Microscopy to Reconstruct Three-Dimensional Tissue Nanostructure
Source: PLoS Biol. 2004 Oct 19;2(11):e329. doi: 10.1371/journal.pbio.0020329 (PMC524270; doi:10.1371/journal.pbio.0020329)
Supplement: Dataset S5 — (251.9 MB ZIP). [file pbio.0020329.sd005.zip]

Archive with 100 entries (100 files):
- 040604_OS5_st1_400.tif
- 040604_OS5_st1_401.tif
- 040604_OS5_st1_402.tif
- 040604_OS5_st1_403.tif
- 040604_OS5_st1_404.tif
- 040604_OS5_st1_405.tif
- 040604_OS5_st1_406.tif
- 040604_OS5_st1_407.tif
- 040604_OS5_st1_408.tif
- 040604_OS5_st1_409.tif
- 040604_OS5_st1_410.tif
- 040604_OS5_st1_411.tif
- 040604_OS5_st1_412.tif
- 040604_OS5_st1_413.tif
- 040604_OS5_st1_414.tif
- 040604_OS5_st1_415.tif
- 040604_OS5_st1_416.tif
- 040604_OS5_st1_417.tif
- 040604_OS5_st1_418.tif
- 040604_OS5_st1_419.tif
- 040604_OS5_st1_420.tif
- 040604_OS5_st1_421.tif
- 040604_OS5_st1_422.tif
- 040604_OS5_st1_423.tif
- 040604_OS5_st1_424.tif
- 040604_OS5_st1_425.tif
- 040604_OS5_st1_426.tif
- 040604_OS5_st1_427.tif
- 040604_OS5_st1_428.tif
- 040604_OS5_st1_429.tif
- 040604_OS5_st1_430.tif
- 040604_OS5_st1_431.tif
- 040604_OS5_st1_432.tif
- 040604_OS5_st1_433.tif
- 040604_OS5_st1_434.tif
- 040604_OS5_st1_435.tif
- 040604_OS5_st1_436.tif
- 040604_OS5_st1_437.tif
- 040604_OS5_st1_438.tif
- 040604_OS5_st1_439.tif
- 040604_OS5_st1_440.tif
- 040604_OS5_st1_441.tif
- 040604_OS5_st1_442.tif
- 040604_OS5_st1_443.tif
- 040604_OS5_st1_444.tif
- 040604_OS5_st1_445.tif
- 040604_OS5_st1_446.tif
- 040604_OS5_st1_447.tif
- 040604_OS5_st1_448.tif
- 040604_OS5_st1_449.tif
- 040604_OS5_st1_450.tif
- 040604_OS5_st1_451.tif
- 040604_OS5_st1_452.tif
- 040604_OS5_st1_453.tif
- 040604_OS5_st1_454.tif
- 040604_OS5_st1_455.tif
- 040604_OS5_st1_456.tif
- 040604_OS5_st1_457.tif
- 040604_OS5_st1_458.tif
- 040604_OS5_st1_459.tif
- 040604_OS5_st1_460.tif
- 040604_OS5_st1_461.tif
- 040604_OS5_st1_462.tif
- 040604_OS5_st1_463.tif
- 040604_OS5_st1_464.tif
- 040604_OS5_st1_465.tif
- 040604_OS5_st1_466.tif
- 040604_OS5_st1_467.tif
- 040604_OS5_st1_468.tif
- 040604_OS5_st1_469.tif
- 040604_OS5_st1_470.tif
- 040604_OS5_st1_471.tif
- 040604_OS5_st1_472.tif
- 040604_OS5_st1_473.tif
- 040604_OS5_st1_474.tif
- 040604_OS5_st1_475.tif
- 040604_OS5_st1_476.tif
- 040604_OS5_st1_477.tif
- 040604_OS5_st1_478.tif
- 040604_OS5_st1_479.tif
- 040604_OS5_st1_480.tif
- 040604_OS5_st1_481.tif
- 040604_OS5_st1_482.tif
- 040604_OS5_st1_483.tif
- 040604_OS5_st1_484.tif
- 040604_OS5_st1_485.tif
- 040604_OS5_st1_486.tif
- 040604_OS5_st1_487.tif
- 040604_OS5_st1_488.tif
- 040604_OS5_st1_489.tif
- 040604_OS5_st1_490.tif
- 040604_OS5_st1_491.tif
- 040604_OS5_st1_492.tif
- 040604_OS5_st1_493.tif
- 040604_OS5_st1_494.tif
- 040604_OS5_st1_495.tif
- 040604_OS5_st1_496.tif
- 040604_OS5_st1_497.tif
- 040604_OS5_st1_498.tif
- 040604_OS5_st1_499.tif
