# Supplementary material for: Serial Block-Face Scanning Electron Microscopy to Reconstruct Three-Dimensional Tissue Nanostructure
Source: PLoS Biol. 2004 Oct 19;2(11):e329. doi: 10.1371/journal.pbio.0020329 (PMC524270; doi:10.1371/journal.pbio.0020329)
Supplement: Dataset S6 — (252.2 MB ZIP). [file pbio.0020329.sd006.zip]

Archive with 100 entries (100 files):
- 040604_OS5_st1_500.tif
- 040604_OS5_st1_501.tif
- 040604_OS5_st1_502.tif
- 040604_OS5_st1_503.tif
- 040604_OS5_st1_504.tif
- 040604_OS5_st1_505.tif
- 040604_OS5_st1_506.tif
- 040604_OS5_st1_507.tif
- 040604_OS5_st1_508.tif
- 040604_OS5_st1_509.tif
- 040604_OS5_st1_510.tif
- 040604_OS5_st1_511.tif
- 040604_OS5_st1_512.tif
- 040604_OS5_st1_513.tif
- 040604_OS5_st1_514.tif
- 040604_OS5_st1_515.tif
- 040604_OS5_st1_516.tif
- 040604_OS5_st1_517.tif
- 040604_OS5_st1_518.tif
- 040604_OS5_st1_519.tif
- 040604_OS5_st1_520.tif
- 040604_OS5_st1_521.tif
- 040604_OS5_st1_522.tif
- 040604_OS5_st1_523.tif
- 040604_OS5_st1_524.tif
- 040604_OS5_st1_525.tif
- 040604_OS5_st1_526.tif
- 040604_OS5_st1_527.tif
- 040604_OS5_st1_528.tif
- 040604_OS5_st1_529.tif
- 040604_OS5_st1_530.tif
- 040604_OS5_st1_531.tif
- 040604_OS5_st1_532.tif
- 040604_OS5_st1_533.tif
- 040604_OS5_st1_534.tif
- 040604_OS5_st1_535.tif
- 040604_OS5_st1_536.tif
- 040604_OS5_st1_537.tif
- 040604_OS5_st1_538.tif
- 040604_OS5_st1_539.tif
- 040604_OS5_st1_540.tif
- 040604_OS5_st1_541.tif
- 040604_OS5_st1_542.tif
- 040604_OS5_st1_543.tif
- 040604_OS5_st1_544.tif
- 040604_OS5_st1_545.tif
- 040604_OS5_st1_546.tif
- 040604_OS5_st1_547.tif
- 040604_OS5_st1_548.tif
- 040604_OS5_st1_549.tif
- 040604_OS5_st1_550.tif
- 040604_OS5_st1_551.tif
- 040604_OS5_st1_552.tif
- 040604_OS5_st1_553.tif
- 040604_OS5_st1_554.tif
- 040604_OS5_st1_555.tif
- 040604_OS5_st1_556.tif
- 040604_OS5_st1_557.tif
- 040604_OS5_st1_558.tif
- 040604_OS5_st1_559.tif
- 040604_OS5_st1_560.tif
- 040604_OS5_st1_561.tif
- 040604_OS5_st1_562.tif
- 040604_OS5_st1_563.tif
- 040604_OS5_st1_564.tif
- 040604_OS5_st1_565.tif
- 040604_OS5_st1_566.tif
- 040604_OS5_st1_567.tif
- 040604_OS5_st1_568.tif
- 040604_OS5_st1_569.tif
- 040604_OS5_st1_570.tif
- 040604_OS5_st1_571.tif
- 040604_OS5_st1_572.tif
- 040604_OS5_st1_573.tif
- 040604_OS5_st1_574.tif
- 040604_OS5_st1_575.tif
- 040604_OS5_st1_576.tif
- 040604_OS5_st1_577.tif
- 040604_OS5_st1_578.tif
- 040604_OS5_st1_579.tif
- 040604_OS5_st1_580.tif
- 040604_OS5_st1_581.tif
- 040604_OS5_st1_582.tif
- 040604_OS5_st1_583.tif
- 040604_OS5_st1_584.tif
- 040604_OS5_st1_585.tif
- 040604_OS5_st1_586.tif
- 040604_OS5_st1_587.tif
- 040604_OS5_st1_588.tif
- 040604_OS5_st1_589.tif
- 040604_OS5_st1_590.tif
- 040604_OS5_st1_591.tif
- 040604_OS5_st1_592.tif
- 040604_OS5_st1_593.tif
- 040604_OS5_st1_594.tif
- 040604_OS5_st1_595.tif
- 040604_OS5_st1_596.tif
- 040604_OS5_st1_597.tif
- 040604_OS5_st1_598.tif
- 040604_OS5_st1_599.tif
