# Supplementary material for: Serial Block-Face Scanning Electron Microscopy to Reconstruct Three-Dimensional Tissue Nanostructure
Source: PLoS Biol. 2004 Oct 19;2(11):e329. doi: 10.1371/journal.pbio.0020329 (PMC524270; doi:10.1371/journal.pbio.0020329)
Supplement: Dataset S7 — (253.7 MB ZIP). [file pbio.0020329.sd007.zip]

Archive with 100 entries (100 files):
- 040604_OS5_st1_600.tif
- 040604_OS5_st1_601.tif
- 040604_OS5_st1_602.tif
- 040604_OS5_st1_603.tif
- 040604_OS5_st1_604.tif
- 040604_OS5_st1_605.tif
- 040604_OS5_st1_606.tif
- 040604_OS5_st1_607.tif
- 040604_OS5_st1_608.tif
- 040604_OS5_st1_609.tif
- 040604_OS5_st1_610.tif
- 040604_OS5_st1_611.tif
- 040604_OS5_st1_612.tif
- 040604_OS5_st1_613.tif
- 040604_OS5_st1_614.tif
- 040604_OS5_st1_615.tif
- 040604_OS5_st1_616.tif
- 040604_OS5_st1_617.tif
- 040604_OS5_st1_618.tif
- 040604_OS5_st1_619.tif
- 040604_OS5_st1_620.tif
- 040604_OS5_st1_621.tif
- 040604_OS5_st1_622.tif
- 040604_OS5_st1_623.tif
- 040604_OS5_st1_624.tif
- 040604_OS5_st1_625.tif
- 040604_OS5_st1_626.tif
- 040604_OS5_st1_627.tif
- 040604_OS5_st1_628.tif
- 040604_OS5_st1_629.tif
- 040604_OS5_st1_630.tif
- 040604_OS5_st1_631.tif
- 040604_OS5_st1_632.tif
- 040604_OS5_st1_633.tif
- 040604_OS5_st1_634.tif
- 040604_OS5_st1_635.tif
- 040604_OS5_st1_636.tif
- 040604_OS5_st1_637.tif
- 040604_OS5_st1_638.tif
- 040604_OS5_st1_639.tif
- 040604_OS5_st1_640.tif
- 040604_OS5_st1_641.tif
- 040604_OS5_st1_642.tif
- 040604_OS5_st1_643.tif
- 040604_OS5_st1_644.tif
- 040604_OS5_st1_645.tif
- 040604_OS5_st1_646.tif
- 040604_OS5_st1_647.tif
- 040604_OS5_st1_648.tif
- 040604_OS5_st1_649.tif
- 040604_OS5_st1_650.tif
- 040604_OS5_st1_651.tif
- 040604_OS5_st1_652.tif
- 040604_OS5_st1_653.tif
- 040604_OS5_st1_654.tif
- 040604_OS5_st1_655.tif
- 040604_OS5_st1_656.tif
- 040604_OS5_st1_657.tif
- 040604_OS5_st1_658.tif
- 040604_OS5_st1_659.tif
- 040604_OS5_st1_660.tif
- 040604_OS5_st1_661.tif
- 040604_OS5_st1_662.tif
- 040604_OS5_st1_663.tif
- 040604_OS5_st1_664.tif
- 040604_OS5_st1_665.tif
- 040604_OS5_st1_666.tif
- 040604_OS5_st1_667.tif
- 040604_OS5_st1_668.tif
- 040604_OS5_st1_669.tif
- 040604_OS5_st1_670.tif
- 040604_OS5_st1_671.tif
- 040604_OS5_st1_672.tif
- 040604_OS5_st1_673.tif
- 040604_OS5_st1_674.tif
- 040604_OS5_st1_675.tif
- 040604_OS5_st1_676.tif
- 040604_OS5_st1_677.tif
- 040604_OS5_st1_678.tif
- 040604_OS5_st1_679.tif
- 040604_OS5_st1_680.tif
- 040604_OS5_st1_681.tif
- 040604_OS5_st1_682.tif
- 040604_OS5_st1_683.tif
- 040604_OS5_st1_684.tif
- 040604_OS5_st1_685.tif
- 040604_OS5_st1_686.tif
- 040604_OS5_st1_687.tif
- 040604_OS5_st1_688.tif
- 040604_OS5_st1_689.tif
- 040604_OS5_st1_690.tif
- 040604_OS5_st1_691.tif
- 040604_OS5_st1_692.tif
- 040604_OS5_st1_693.tif
- 040604_OS5_st1_694.tif
- 040604_OS5_st1_695.tif
- 040604_OS5_st1_696.tif
- 040604_OS5_st1_697.tif
- 040604_OS5_st1_698.tif
- 040604_OS5_st1_699.tif
