# Supplementary material for: Serial Block-Face Scanning Electron Microscopy to Reconstruct Three-Dimensional Tissue Nanostructure
Source: PLoS Biol. 2004 Oct 19;2(11):e329. doi: 10.1371/journal.pbio.0020329 (PMC524270; doi:10.1371/journal.pbio.0020329)
Supplement: Dataset S8 — (255.9 MB ZIP). [file pbio.0020329.sd008.zip]

Archive with 100 entries (100 files):
- 040604_OS5_st1_700.tif
- 040604_OS5_st1_701.tif
- 040604_OS5_st1_702.tif
- 040604_OS5_st1_703.tif
- 040604_OS5_st1_704.tif
- 040604_OS5_st1_705.tif
- 040604_OS5_st1_706.tif
- 040604_OS5_st1_707.tif
- 040604_OS5_st1_708.tif
- 040604_OS5_st1_709.tif
- 040604_OS5_st1_710.tif
- 040604_OS5_st1_711.tif
- 040604_OS5_st1_712.tif
- 040604_OS5_st1_713.tif
- 040604_OS5_st1_714.tif
- 040604_OS5_st1_715.tif
- 040604_OS5_st1_716.tif
- 040604_OS5_st1_717.tif
- 040604_OS5_st1_718.tif
- 040604_OS5_st1_719.tif
- 040604_OS5_st1_720.tif
- 040604_OS5_st1_721.tif
- 040604_OS5_st1_722.tif
- 040604_OS5_st1_723.tif
- 040604_OS5_st1_724.tif
- 040604_OS5_st1_725.tif
- 040604_OS5_st1_726.tif
- 040604_OS5_st1_727.tif
- 040604_OS5_st1_728.tif
- 040604_OS5_st1_729.tif
- 040604_OS5_st1_730.tif
- 040604_OS5_st1_731.tif
- 040604_OS5_st1_732.tif
- 040604_OS5_st1_733.tif
- 040604_OS5_st1_734.tif
- 040604_OS5_st1_735.tif
- 040604_OS5_st1_736.tif
- 040604_OS5_st1_737.tif
- 040604_OS5_st1_738.tif
- 040604_OS5_st1_739.tif
- 040604_OS5_st1_740.tif
- 040604_OS5_st1_741.tif
- 040604_OS5_st1_742.tif
- 040604_OS5_st1_743.tif
- 040604_OS5_st1_744.tif
- 040604_OS5_st1_745.tif
- 040604_OS5_st1_746.tif
- 040604_OS5_st1_747.tif
- 040604_OS5_st1_748.tif
- 040604_OS5_st1_749.tif
- 040604_OS5_st1_750.tif
- 040604_OS5_st1_751.tif
- 040604_OS5_st1_752.tif
- 040604_OS5_st1_753.tif
- 040604_OS5_st1_754.tif
- 040604_OS5_st1_755.tif
- 040604_OS5_st1_756.tif
- 040604_OS5_st1_757.tif
- 040604_OS5_st1_758.tif
- 040604_OS5_st1_759.tif
- 040604_OS5_st1_760.tif
- 040604_OS5_st1_761.tif
- 040604_OS5_st1_762.tif
- 040604_OS5_st1_763.tif
- 040604_OS5_st1_764.tif
- 040604_OS5_st1_765.tif
- 040604_OS5_st1_766.tif
- 040604_OS5_st1_767.tif
- 040604_OS5_st1_768.tif
- 040604_OS5_st1_769.tif
- 040604_OS5_st1_770.tif
- 040604_OS5_st1_771.tif
- 040604_OS5_st1_772.tif
- 040604_OS5_st1_773.tif
- 040604_OS5_st1_774.tif
- 040604_OS5_st1_775.tif
- 040604_OS5_st1_776.tif
- 040604_OS5_st1_777.tif
- 040604_OS5_st1_778.tif
- 040604_OS5_st1_779.tif
- 040604_OS5_st1_780.tif
- 040604_OS5_st1_781.tif
- 040604_OS5_st1_782.tif
- 040604_OS5_st1_783.tif
- 040604_OS5_st1_784.tif
- 040604_OS5_st1_785.tif
- 040604_OS5_st1_786.tif
- 040604_OS5_st1_787.tif
- 040604_OS5_st1_788.tif
- 040604_OS5_st1_789.tif
- 040604_OS5_st1_790.tif
- 040604_OS5_st1_791.tif
- 040604_OS5_st1_792.tif
- 040604_OS5_st1_793.tif
- 040604_OS5_st1_794.tif
- 040604_OS5_st1_795.tif
- 040604_OS5_st1_796.tif
- 040604_OS5_st1_797.tif
- 040604_OS5_st1_798.tif
- 040604_OS5_st1_799.tif
