# Supplementary material for: Serial Block-Face Scanning Electron Microscopy to Reconstruct Three-Dimensional Tissue Nanostructure
Source: PLoS Biol. 2004 Oct 19;2(11):e329. doi: 10.1371/journal.pbio.0020329 (PMC524270; doi:10.1371/journal.pbio.0020329)
Supplement: Dataset S9 — (256.1 MB ZIP). [file pbio.0020329.sd009.zip]

Archive with 100 entries (100 files):
- 040604_OS5_st1_800.tif
- 040604_OS5_st1_801.tif
- 040604_OS5_st1_802.tif
- 040604_OS5_st1_803.tif
- 040604_OS5_st1_804.tif
- 040604_OS5_st1_805.tif
- 040604_OS5_st1_806.tif
- 040604_OS5_st1_807.tif
- 040604_OS5_st1_808.tif
- 040604_OS5_st1_809.tif
- 040604_OS5_st1_810.tif
- 040604_OS5_st1_811.tif
- 040604_OS5_st1_812.tif
- 040604_OS5_st1_813.tif
- 040604_OS5_st1_814.tif
- 040604_OS5_st1_815.tif
- 040604_OS5_st1_816.tif
- 040604_OS5_st1_817.tif
- 040604_OS5_st1_818.tif
- 040604_OS5_st1_819.tif
- 040604_OS5_st1_820.tif
- 040604_OS5_st1_821.tif
- 040604_OS5_st1_822.tif
- 040604_OS5_st1_823.tif
- 040604_OS5_st1_824.tif
- 040604_OS5_st1_825.tif
- 040604_OS5_st1_826.tif
- 040604_OS5_st1_827.tif
- 040604_OS5_st1_828.tif
- 040604_OS5_st1_829.tif
- 040604_OS5_st1_830.tif
- 040604_OS5_st1_831.tif
- 040604_OS5_st1_832.tif
- 040604_OS5_st1_833.tif
- 040604_OS5_st1_834.tif
- 040604_OS5_st1_835.tif
- 040604_OS5_st1_836.tif
- 040604_OS5_st1_837.tif
- 040604_OS5_st1_838.tif
- 040604_OS5_st1_839.tif
- 040604_OS5_st1_840.tif
- 040604_OS5_st1_841.tif
- 040604_OS5_st1_842.tif
- 040604_OS5_st1_843.tif
- 040604_OS5_st1_844.tif
- 040604_OS5_st1_845.tif
- 040604_OS5_st1_846.tif
- 040604_OS5_st1_847.tif
- 040604_OS5_st1_848.tif
- 040604_OS5_st1_849.tif
- 040604_OS5_st1_850.tif
- 040604_OS5_st1_851.tif
- 040604_OS5_st1_852.tif
- 040604_OS5_st1_853.tif
- 040604_OS5_st1_854.tif
- 040604_OS5_st1_855.tif
- 040604_OS5_st1_856.tif
- 040604_OS5_st1_857.tif
- 040604_OS5_st1_858.tif
- 040604_OS5_st1_859.tif
- 040604_OS5_st1_860.tif
- 040604_OS5_st1_861.tif
- 040604_OS5_st1_862.tif
- 040604_OS5_st1_863.tif
- 040604_OS5_st1_864.tif
- 040604_OS5_st1_865.tif
- 040604_OS5_st1_866.tif
- 040604_OS5_st1_867.tif
- 040604_OS5_st1_868.tif
- 040604_OS5_st1_869.tif
- 040604_OS5_st1_870.tif
- 040604_OS5_st1_871.tif
- 040604_OS5_st1_872.tif
- 040604_OS5_st1_873.tif
- 040604_OS5_st1_874.tif
- 040604_OS5_st1_875.tif
- 040604_OS5_st1_876.tif
- 040604_OS5_st1_877.tif
- 040604_OS5_st1_878.tif
- 040604_OS5_st1_879.tif
- 040604_OS5_st1_880.tif
- 040604_OS5_st1_881.tif
- 040604_OS5_st1_882.tif
- 040604_OS5_st1_883.tif
- 040604_OS5_st1_884.tif
- 040604_OS5_st1_885.tif
- 040604_OS5_st1_886.tif
- 040604_OS5_st1_887.tif
- 040604_OS5_st1_888.tif
- 040604_OS5_st1_889.tif
- 040604_OS5_st1_890.tif
- 040604_OS5_st1_891.tif
- 040604_OS5_st1_892.tif
- 040604_OS5_st1_893.tif
- 040604_OS5_st1_894.tif
- 040604_OS5_st1_895.tif
- 040604_OS5_st1_896.tif
- 040604_OS5_st1_897.tif
- 040604_OS5_st1_898.tif
- 040604_OS5_st1_899.tif
