# Supplementary material for: Serial Block-Face Scanning Electron Microscopy to Reconstruct Three-Dimensional Tissue Nanostructure
Source: PLoS Biol. 2004 Oct 19;2(11):e329. doi: 10.1371/journal.pbio.0020329 (PMC524270; doi:10.1371/journal.pbio.0020329)
Supplement: Dataset S10 — (253.8 MB ZIP). [file pbio.0020329.sd010.zip]

Archive with 100 entries (100 files):
- 040604_OS5_st1_900.tif
- 040604_OS5_st1_901.tif
- 040604_OS5_st1_902.tif
- 040604_OS5_st1_903.tif
- 040604_OS5_st1_904.tif
- 040604_OS5_st1_905.tif
- 040604_OS5_st1_906.tif
- 040604_OS5_st1_907.tif
- 040604_OS5_st1_908.tif
- 040604_OS5_st1_909.tif
- 040604_OS5_st1_910.tif
- 040604_OS5_st1_911.tif
- 040604_OS5_st1_912.tif
- 040604_OS5_st1_913.tif
- 040604_OS5_st1_914.tif
- 040604_OS5_st1_915.tif
- 040604_OS5_st1_916.tif
- 040604_OS5_st1_917.tif
- 040604_OS5_st1_918.tif
- 040604_OS5_st1_919.tif
- 040604_OS5_st1_920.tif
- 040604_OS5_st1_921.tif
- 040604_OS5_st1_922.tif
- 040604_OS5_st1_923.tif
- 040604_OS5_st1_924.tif
- 040604_OS5_st1_925.tif
- 040604_OS5_st1_926.tif
- 040604_OS5_st1_927.tif
- 040604_OS5_st1_928.tif
- 040604_OS5_st1_929.tif
- 040604_OS5_st1_930.tif
- 040604_OS5_st1_931.tif
- 040604_OS5_st1_932.tif
- 040604_OS5_st1_933.tif
- 040604_OS5_st1_934.tif
- 040604_OS5_st1_935.tif
- 040604_OS5_st1_936.tif
- 040604_OS5_st1_937.tif
- 040604_OS5_st1_938.tif
- 040604_OS5_st1_939.tif
- 040604_OS5_st1_940.tif
- 040604_OS5_st1_941.tif
- 040604_OS5_st1_942.tif
- 040604_OS5_st1_943.tif
- 040604_OS5_st1_944.tif
- 040604_OS5_st1_945.tif
- 040604_OS5_st1_946.tif
- 040604_OS5_st1_947.tif
- 040604_OS5_st1_948.tif
- 040604_OS5_st1_949.tif
- 040604_OS5_st1_950.tif
- 040604_OS5_st1_951.tif
- 040604_OS5_st1_952.tif
- 040604_OS5_st1_953.tif
- 040604_OS5_st1_954.tif
- 040604_OS5_st1_955.tif
- 040604_OS5_st1_956.tif
- 040604_OS5_st1_957.tif
- 040604_OS5_st1_958.tif
- 040604_OS5_st1_959.tif
- 040604_OS5_st1_960.tif
- 040604_OS5_st1_961.tif
- 040604_OS5_st1_962.tif
- 040604_OS5_st1_963.tif
- 040604_OS5_st1_964.tif
- 040604_OS5_st1_965.tif
- 040604_OS5_st1_966.tif
- 040604_OS5_st1_967.tif
- 040604_OS5_st1_968.tif
- 040604_OS5_st1_969.tif
- 040604_OS5_st1_970.tif
- 040604_OS5_st1_971.tif
- 040604_OS5_st1_972.tif
- 040604_OS5_st1_973.tif
- 040604_OS5_st1_974.tif
- 040604_OS5_st1_975.tif
- 040604_OS5_st1_976.tif
- 040604_OS5_st1_977.tif
- 040604_OS5_st1_978.tif
- 040604_OS5_st1_979.tif
- 040604_OS5_st1_980.tif
- 040604_OS5_st1_981.tif
- 040604_OS5_st1_982.tif
- 040604_OS5_st1_983.tif
- 040604_OS5_st1_984.tif
- 040604_OS5_st1_985.tif
- 040604_OS5_st1_986.tif
- 040604_OS5_st1_987.tif
- 040604_OS5_st1_988.tif
- 040604_OS5_st1_989.tif
- 040604_OS5_st1_990.tif
- 040604_OS5_st1_991.tif
- 040604_OS5_st1_992.tif
- 040604_OS5_st1_993.tif
- 040604_OS5_st1_994.tif
- 040604_OS5_st1_995.tif
- 040604_OS5_st1_996.tif
- 040604_OS5_st1_997.tif
- 040604_OS5_st1_998.tif
- 040604_OS5_st1_999.tif
