# Supplementary material for: Serial Block-Face Scanning Electron Microscopy to Reconstruct Three-Dimensional Tissue Nanostructure
Source: PLoS Biol. 2004 Oct 19;2(11):e329. doi: 10.1371/journal.pbio.0020329 (PMC524270; doi:10.1371/journal.pbio.0020329)
Supplement: Dataset S11 — (252.6 MB ZIP). [file pbio.0020329.sd011.zip]

Archive with 100 entries (100 files):
- 040604_OS5_st1_1000.tif
- 040604_OS5_st1_1001.tif
- 040604_OS5_st1_1002.tif
- 040604_OS5_st1_1003.tif
- 040604_OS5_st1_1004.tif
- 040604_OS5_st1_1005.tif
- 040604_OS5_st1_1006.tif
- 040604_OS5_st1_1007.tif
- 040604_OS5_st1_1008.tif
- 040604_OS5_st1_1009.tif
- 040604_OS5_st1_1010.tif
- 040604_OS5_st1_1011.tif
- 040604_OS5_st1_1012.tif
- 040604_OS5_st1_1013.tif
- 040604_OS5_st1_1014.tif
- 040604_OS5_st1_1015.tif
- 040604_OS5_st1_1016.tif
- 040604_OS5_st1_1017.tif
- 040604_OS5_st1_1018.tif
- 040604_OS5_st1_1019.tif
- 040604_OS5_st1_1020.tif
- 040604_OS5_st1_1021.tif
- 040604_OS5_st1_1022.tif
- 040604_OS5_st1_1023.tif
- 040604_OS5_st1_1024.tif
- 040604_OS5_st1_1025.tif
- 040604_OS5_st1_1026.tif
- 040604_OS5_st1_1027.tif
- 040604_OS5_st1_1028.tif
- 040604_OS5_st1_1029.tif
- 040604_OS5_st1_1030.tif
- 040604_OS5_st1_1031.tif
- 040604_OS5_st1_1032.tif
- 040604_OS5_st1_1033.tif
- 040604_OS5_st1_1034.tif
- 040604_OS5_st1_1035.tif
- 040604_OS5_st1_1036.tif
- 040604_OS5_st1_1037.tif
- 040604_OS5_st1_1038.tif
- 040604_OS5_st1_1039.tif
- 040604_OS5_st1_1040.tif
- 040604_OS5_st1_1041.tif
- 040604_OS5_st1_1042.tif
- 040604_OS5_st1_1043.tif
- 040604_OS5_st1_1044.tif
- 040604_OS5_st1_1045.tif
- 040604_OS5_st1_1046.tif
- 040604_OS5_st1_1047.tif
- 040604_OS5_st1_1048.tif
- 040604_OS5_st1_1049.tif
- 040604_OS5_st1_1050.tif
- 040604_OS5_st1_1051.tif
- 040604_OS5_st1_1052.tif
- 040604_OS5_st1_1053.tif
- 040604_OS5_st1_1054.tif
- 040604_OS5_st1_1055.tif
- 040604_OS5_st1_1056.tif
- 040604_OS5_st1_1057.tif
- 040604_OS5_st1_1058.tif
- 040604_OS5_st1_1059.tif
- 040604_OS5_st1_1060.tif
- 040604_OS5_st1_1061.tif
- 040604_OS5_st1_1062.tif
- 040604_OS5_st1_1063.tif
- 040604_OS5_st1_1064.tif
- 040604_OS5_st1_1065.tif
- 040604_OS5_st1_1066.tif
- 040604_OS5_st1_1067.tif
- 040604_OS5_st1_1068.tif
- 040604_OS5_st1_1069.tif
- 040604_OS5_st1_1070.tif
- 040604_OS5_st1_1071.tif
- 040604_OS5_st1_1072.tif
- 040604_OS5_st1_1073.tif
- 040604_OS5_st1_1074.tif
- 040604_OS5_st1_1075.tif
- 040604_OS5_st1_1076.tif
- 040604_OS5_st1_1077.tif
- 040604_OS5_st1_1078.tif
- 040604_OS5_st1_1079.tif
- 040604_OS5_st1_1080.tif
- 040604_OS5_st1_1081.tif
- 040604_OS5_st1_1082.tif
- 040604_OS5_st1_1083.tif
- 040604_OS5_st1_1084.tif
- 040604_OS5_st1_1085.tif
- 040604_OS5_st1_1086.tif
- 040604_OS5_st1_1087.tif
- 040604_OS5_st1_1088.tif
- 040604_OS5_st1_1089.tif
- 040604_OS5_st1_1090.tif
- 040604_OS5_st1_1091.tif
- 040604_OS5_st1_1092.tif
- 040604_OS5_st1_1093.tif
- 040604_OS5_st1_1094.tif
- 040604_OS5_st1_1095.tif
- 040604_OS5_st1_1096.tif
- 040604_OS5_st1_1097.tif
- 040604_OS5_st1_1098.tif
- 040604_OS5_st1_1099.tif
