# Supplementary material for: Serial Block-Face Scanning Electron Microscopy to Reconstruct Three-Dimensional Tissue Nanostructure
Source: PLoS Biol. 2004 Oct 19;2(11):e329. doi: 10.1371/journal.pbio.0020329 (PMC524270; doi:10.1371/journal.pbio.0020329)
Supplement: Dataset S12 — (252.6 MB ZIP). [file pbio.0020329.sd012.zip]

Archive with 100 entries (100 files):
- 040604_OS5_st1_1100.tif
- 040604_OS5_st1_1101.tif
- 040604_OS5_st1_1102.tif
- 040604_OS5_st1_1103.tif
- 040604_OS5_st1_1104.tif
- 040604_OS5_st1_1105.tif
- 040604_OS5_st1_1106.tif
- 040604_OS5_st1_1107.tif
- 040604_OS5_st1_1108.tif
- 040604_OS5_st1_1109.tif
- 040604_OS5_st1_1110.tif
- 040604_OS5_st1_1111.tif
- 040604_OS5_st1_1112.tif
- 040604_OS5_st1_1113.tif
- 040604_OS5_st1_1114.tif
- 040604_OS5_st1_1115.tif
- 040604_OS5_st1_1116.tif
- 040604_OS5_st1_1117.tif
- 040604_OS5_st1_1118.tif
- 040604_OS5_st1_1119.tif
- 040604_OS5_st1_1120.tif
- 040604_OS5_st1_1121.tif
- 040604_OS5_st1_1122.tif
- 040604_OS5_st1_1123.tif
- 040604_OS5_st1_1124.tif
- 040604_OS5_st1_1125.tif
- 040604_OS5_st1_1126.tif
- 040604_OS5_st1_1127.tif
- 040604_OS5_st1_1128.tif
- 040604_OS5_st1_1129.tif
- 040604_OS5_st1_1130.tif
- 040604_OS5_st1_1131.tif
- 040604_OS5_st1_1132.tif
- 040604_OS5_st1_1133.tif
- 040604_OS5_st1_1134.tif
- 040604_OS5_st1_1135.tif
- 040604_OS5_st1_1136.tif
- 040604_OS5_st1_1137.tif
- 040604_OS5_st1_1138.tif
- 040604_OS5_st1_1139.tif
- 040604_OS5_st1_1140.tif
- 040604_OS5_st1_1141.tif
- 040604_OS5_st1_1142.tif
- 040604_OS5_st1_1143.tif
- 040604_OS5_st1_1144.tif
- 040604_OS5_st1_1145.tif
- 040604_OS5_st1_1146.tif
- 040604_OS5_st1_1147.tif
- 040604_OS5_st1_1148.tif
- 040604_OS5_st1_1149.tif
- 040604_OS5_st1_1150.tif
- 040604_OS5_st1_1151.tif
- 040604_OS5_st1_1152.tif
- 040604_OS5_st1_1153.tif
- 040604_OS5_st1_1154.tif
- 040604_OS5_st1_1155.tif
- 040604_OS5_st1_1156.tif
- 040604_OS5_st1_1157.tif
- 040604_OS5_st1_1158.tif
- 040604_OS5_st1_1159.tif
- 040604_OS5_st1_1160.tif
- 040604_OS5_st1_1161.tif
- 040604_OS5_st1_1162.tif
- 040604_OS5_st1_1163.tif
- 040604_OS5_st1_1164.tif
- 040604_OS5_st1_1165.tif
- 040604_OS5_st1_1166.tif
- 040604_OS5_st1_1167.tif
- 040604_OS5_st1_1168.tif
- 040604_OS5_st1_1169.tif
- 040604_OS5_st1_1170.tif
- 040604_OS5_st1_1171.tif
- 040604_OS5_st1_1172.tif
- 040604_OS5_st1_1173.tif
- 040604_OS5_st1_1174.tif
- 040604_OS5_st1_1175.tif
- 040604_OS5_st1_1176.tif
- 040604_OS5_st1_1177.tif
- 040604_OS5_st1_1178.tif
- 040604_OS5_st1_1179.tif
- 040604_OS5_st1_1180.tif
- 040604_OS5_st1_1181.tif
- 040604_OS5_st1_1182.tif
- 040604_OS5_st1_1183.tif
- 040604_OS5_st1_1184.tif
- 040604_OS5_st1_1185.tif
- 040604_OS5_st1_1186.tif
- 040604_OS5_st1_1187.tif
- 040604_OS5_st1_1188.tif
- 040604_OS5_st1_1189.tif
- 040604_OS5_st1_1190.tif
- 040604_OS5_st1_1191.tif
- 040604_OS5_st1_1192.tif
- 040604_OS5_st1_1193.tif
- 040604_OS5_st1_1194.tif
- 040604_OS5_st1_1195.tif
- 040604_OS5_st1_1196.tif
- 040604_OS5_st1_1197.tif
- 040604_OS5_st1_1198.tif
- 040604_OS5_st1_1199.tif
