# Supplementary material for: Serial Block-Face Scanning Electron Microscopy to Reconstruct Three-Dimensional Tissue Nanostructure
Source: PLoS Biol. 2004 Oct 19;2(11):e329. doi: 10.1371/journal.pbio.0020329 (PMC524270; doi:10.1371/journal.pbio.0020329)
Supplement: Dataset S13 — (251.9 MB ZIP). [file pbio.0020329.sd013.zip]

Archive with 100 entries (100 files):
- 040604_OS5_st1_1200.tif
- 040604_OS5_st1_1201.tif
- 040604_OS5_st1_1202.tif
- 040604_OS5_st1_1203.tif
- 040604_OS5_st1_1204.tif
- 040604_OS5_st1_1205.tif
- 040604_OS5_st1_1206.tif
- 040604_OS5_st1_1207.tif
- 040604_OS5_st1_1208.tif
- 040604_OS5_st1_1209.tif
- 040604_OS5_st1_1210.tif
- 040604_OS5_st1_1211.tif
- 040604_OS5_st1_1212.tif
- 040604_OS5_st1_1213.tif
- 040604_OS5_st1_1214.tif
- 040604_OS5_st1_1215.tif
- 040604_OS5_st1_1216.tif
- 040604_OS5_st1_1217.tif
- 040604_OS5_st1_1218.tif
- 040604_OS5_st1_1219.tif
- 040604_OS5_st1_1220.tif
- 040604_OS5_st1_1221.tif
- 040604_OS5_st1_1222.tif
- 040604_OS5_st1_1223.tif
- 040604_OS5_st1_1224.tif
- 040604_OS5_st1_1225.tif
- 040604_OS5_st1_1226.tif
- 040604_OS5_st1_1227.tif
- 040604_OS5_st1_1228.tif
- 040604_OS5_st1_1229.tif
- 040604_OS5_st1_1230.tif
- 040604_OS5_st1_1231.tif
- 040604_OS5_st1_1232.tif
- 040604_OS5_st1_1233.tif
- 040604_OS5_st1_1234.tif
- 040604_OS5_st1_1235.tif
- 040604_OS5_st1_1236.tif
- 040604_OS5_st1_1237.tif
- 040604_OS5_st1_1238.tif
- 040604_OS5_st1_1239.tif
- 040604_OS5_st1_1240.tif
- 040604_OS5_st1_1241.tif
- 040604_OS5_st1_1242.tif
- 040604_OS5_st1_1243.tif
- 040604_OS5_st1_1244.tif
- 040604_OS5_st1_1245.tif
- 040604_OS5_st1_1246.tif
- 040604_OS5_st1_1247.tif
- 040604_OS5_st1_1248.tif
- 040604_OS5_st1_1249.tif
- 040604_OS5_st1_1250.tif
- 040604_OS5_st1_1251.tif
- 040604_OS5_st1_1252.tif
- 040604_OS5_st1_1253.tif
- 040604_OS5_st1_1254.tif
- 040604_OS5_st1_1255.tif
- 040604_OS5_st1_1256.tif
- 040604_OS5_st1_1257.tif
- 040604_OS5_st1_1258.tif
- 040604_OS5_st1_1259.tif
- 040604_OS5_st1_1260.tif
- 040604_OS5_st1_1261.tif
- 040604_OS5_st1_1262.tif
- 040604_OS5_st1_1263.tif
- 040604_OS5_st1_1264.tif
- 040604_OS5_st1_1265.tif
- 040604_OS5_st1_1266.tif
- 040604_OS5_st1_1267.tif
- 040604_OS5_st1_1268.tif
- 040604_OS5_st1_1269.tif
- 040604_OS5_st1_1270.tif
- 040604_OS5_st1_1271.tif
- 040604_OS5_st1_1272.tif
- 040604_OS5_st1_1273.tif
- 040604_OS5_st1_1274.tif
- 040604_OS5_st1_1275.tif
- 040604_OS5_st1_1276.tif
- 040604_OS5_st1_1277.tif
- 040604_OS5_st1_1278.tif
- 040604_OS5_st1_1279.tif
- 040604_OS5_st1_1280.tif
- 040604_OS5_st1_1281.tif
- 040604_OS5_st1_1282.tif
- 040604_OS5_st1_1283.tif
- 040604_OS5_st1_1284.tif
- 040604_OS5_st1_1285.tif
- 040604_OS5_st1_1286.tif
- 040604_OS5_st1_1287.tif
- 040604_OS5_st1_1288.tif
- 040604_OS5_st1_1289.tif
- 040604_OS5_st1_1290.tif
- 040604_OS5_st1_1291.tif
- 040604_OS5_st1_1292.tif
- 040604_OS5_st1_1293.tif
- 040604_OS5_st1_1294.tif
- 040604_OS5_st1_1295.tif
- 040604_OS5_st1_1296.tif
- 040604_OS5_st1_1297.tif
- 040604_OS5_st1_1298.tif
- 040604_OS5_st1_1299.tif
