# Supplementary material for: Serial Block-Face Scanning Electron Microscopy to Reconstruct Three-Dimensional Tissue Nanostructure
Source: PLoS Biol. 2004 Oct 19;2(11):e329. doi: 10.1371/journal.pbio.0020329 (PMC524270; doi:10.1371/journal.pbio.0020329)
Supplement: Dataset S14 — (251.8 MB ZIP). [file pbio.0020329.sd014.zip]

Archive with 100 entries (100 files):
- 040604_OS5_st1_1300.tif
- 040604_OS5_st1_1301.tif
- 040604_OS5_st1_1302.tif
- 040604_OS5_st1_1303.tif
- 040604_OS5_st1_1304.tif
- 040604_OS5_st1_1305.tif
- 040604_OS5_st1_1306.tif
- 040604_OS5_st1_1307.tif
- 040604_OS5_st1_1308.tif
- 040604_OS5_st1_1309.tif
- 040604_OS5_st1_1310.tif
- 040604_OS5_st1_1311.tif
- 040604_OS5_st1_1312.tif
- 040604_OS5_st1_1313.tif
- 040604_OS5_st1_1314.tif
- 040604_OS5_st1_1315.tif
- 040604_OS5_st1_1316.tif
- 040604_OS5_st1_1317.tif
- 040604_OS5_st1_1318.tif
- 040604_OS5_st1_1319.tif
- 040604_OS5_st1_1320.tif
- 040604_OS5_st1_1321.tif
- 040604_OS5_st1_1322.tif
- 040604_OS5_st1_1323.tif
- 040604_OS5_st1_1324.tif
- 040604_OS5_st1_1325.tif
- 040604_OS5_st1_1326.tif
- 040604_OS5_st1_1327.tif
- 040604_OS5_st1_1328.tif
- 040604_OS5_st1_1329.tif
- 040604_OS5_st1_1330.tif
- 040604_OS5_st1_1331.tif
- 040604_OS5_st1_1332.tif
- 040604_OS5_st1_1333.tif
- 040604_OS5_st1_1334.tif
- 040604_OS5_st1_1335.tif
- 040604_OS5_st1_1336.tif
- 040604_OS5_st1_1337.tif
- 040604_OS5_st1_1338.tif
- 040604_OS5_st1_1339.tif
- 040604_OS5_st1_1340.tif
- 040604_OS5_st1_1341.tif
- 040604_OS5_st1_1342.tif
- 040604_OS5_st1_1343.tif
- 040604_OS5_st1_1344.tif
- 040604_OS5_st1_1345.tif
- 040604_OS5_st1_1346.tif
- 040604_OS5_st1_1347.tif
- 040604_OS5_st1_1348.tif
- 040604_OS5_st1_1349.tif
- 040604_OS5_st1_1350.tif
- 040604_OS5_st1_1351.tif
- 040604_OS5_st1_1352.tif
- 040604_OS5_st1_1353.tif
- 040604_OS5_st1_1354.tif
- 040604_OS5_st1_1355.tif
- 040604_OS5_st1_1356.tif
- 040604_OS5_st1_1357.tif
- 040604_OS5_st1_1358.tif
- 040604_OS5_st1_1359.tif
- 040604_OS5_st1_1360.tif
- 040604_OS5_st1_1361.tif
- 040604_OS5_st1_1362.tif
- 040604_OS5_st1_1363.tif
- 040604_OS5_st1_1364.tif
- 040604_OS5_st1_1365.tif
- 040604_OS5_st1_1366.tif
- 040604_OS5_st1_1367.tif
- 040604_OS5_st1_1368.tif
- 040604_OS5_st1_1369.tif
- 040604_OS5_st1_1370.tif
- 040604_OS5_st1_1371.tif
- 040604_OS5_st1_1372.tif
- 040604_OS5_st1_1373.tif
- 040604_OS5_st1_1374.tif
- 040604_OS5_st1_1375.tif
- 040604_OS5_st1_1376.tif
- 040604_OS5_st1_1377.tif
- 040604_OS5_st1_1378.tif
- 040604_OS5_st1_1379.tif
- 040604_OS5_st1_1380.tif
- 040604_OS5_st1_1381.tif
- 040604_OS5_st1_1382.tif
- 040604_OS5_st1_1383.tif
- 040604_OS5_st1_1384.tif
- 040604_OS5_st1_1385.tif
- 040604_OS5_st1_1386.tif
- 040604_OS5_st1_1387.tif
- 040604_OS5_st1_1388.tif
- 040604_OS5_st1_1389.tif
- 040604_OS5_st1_1390.tif
- 040604_OS5_st1_1391.tif
- 040604_OS5_st1_1392.tif
- 040604_OS5_st1_1393.tif
- 040604_OS5_st1_1394.tif
- 040604_OS5_st1_1395.tif
- 040604_OS5_st1_1396.tif
- 040604_OS5_st1_1397.tif
- 040604_OS5_st1_1398.tif
- 040604_OS5_st1_1399.tif
