# Supplementary material for: Serial Block-Face Scanning Electron Microscopy to Reconstruct Three-Dimensional Tissue Nanostructure
Source: PLoS Biol. 2004 Oct 19;2(11):e329. doi: 10.1371/journal.pbio.0020329 (PMC524270; doi:10.1371/journal.pbio.0020329)
Supplement: Dataset S15 — (250.7 MB ZIP). [file pbio.0020329.sd015.zip]

Archive with 100 entries (100 files):
- 040604_OS5_st1_1400.tif
- 040604_OS5_st1_1401.tif
- 040604_OS5_st1_1402.tif
- 040604_OS5_st1_1403.tif
- 040604_OS5_st1_1404.tif
- 040604_OS5_st1_1405.tif
- 040604_OS5_st1_1406.tif
- 040604_OS5_st1_1407.tif
- 040604_OS5_st1_1408.tif
- 040604_OS5_st1_1409.tif
- 040604_OS5_st1_1410.tif
- 040604_OS5_st1_1411.tif
- 040604_OS5_st1_1412.tif
- 040604_OS5_st1_1413.tif
- 040604_OS5_st1_1414.tif
- 040604_OS5_st1_1415.tif
- 040604_OS5_st1_1416.tif
- 040604_OS5_st1_1417.tif
- 040604_OS5_st1_1418.tif
- 040604_OS5_st1_1419.tif
- 040604_OS5_st1_1420.tif
- 040604_OS5_st1_1421.tif
- 040604_OS5_st1_1422.tif
- 040604_OS5_st1_1423.tif
- 040604_OS5_st1_1424.tif
- 040604_OS5_st1_1425.tif
- 040604_OS5_st1_1426.tif
- 040604_OS5_st1_1427.tif
- 040604_OS5_st1_1428.tif
- 040604_OS5_st1_1429.tif
- 040604_OS5_st1_1430.tif
- 040604_OS5_st1_1431.tif
- 040604_OS5_st1_1432.tif
- 040604_OS5_st1_1433.tif
- 040604_OS5_st1_1434.tif
- 040604_OS5_st1_1435.tif
- 040604_OS5_st1_1436.tif
- 040604_OS5_st1_1437.tif
- 040604_OS5_st1_1438.tif
- 040604_OS5_st1_1439.tif
- 040604_OS5_st1_1440.tif
- 040604_OS5_st1_1441.tif
- 040604_OS5_st1_1442.tif
- 040604_OS5_st1_1443.tif
- 040604_OS5_st1_1444.tif
- 040604_OS5_st1_1445.tif
- 040604_OS5_st1_1446.tif
- 040604_OS5_st1_1447.tif
- 040604_OS5_st1_1448.tif
- 040604_OS5_st1_1449.tif
- 040604_OS5_st1_1450.tif
- 040604_OS5_st1_1451.tif
- 040604_OS5_st1_1452.tif
- 040604_OS5_st1_1453.tif
- 040604_OS5_st1_1454.tif
- 040604_OS5_st1_1455.tif
- 040604_OS5_st1_1456.tif
- 040604_OS5_st1_1457.tif
- 040604_OS5_st1_1458.tif
- 040604_OS5_st1_1459.tif
- 040604_OS5_st1_1460.tif
- 040604_OS5_st1_1461.tif
- 040604_OS5_st1_1462.tif
- 040604_OS5_st1_1463.tif
- 040604_OS5_st1_1464.tif
- 040604_OS5_st1_1465.tif
- 040604_OS5_st1_1466.tif
- 040604_OS5_st1_1467.tif
- 040604_OS5_st1_1468.tif
- 040604_OS5_st1_1469.tif
- 040604_OS5_st1_1470.tif
- 040604_OS5_st1_1471.tif
- 040604_OS5_st1_1472.tif
- 040604_OS5_st1_1473.tif
- 040604_OS5_st1_1474.tif
- 040604_OS5_st1_1475.tif
- 040604_OS5_st1_1476.tif
- 040604_OS5_st1_1477.tif
- 040604_OS5_st1_1478.tif
- 040604_OS5_st1_1479.tif
- 040604_OS5_st1_1480.tif
- 040604_OS5_st1_1481.tif
- 040604_OS5_st1_1482.tif
- 040604_OS5_st1_1483.tif
- 040604_OS5_st1_1484.tif
- 040604_OS5_st1_1485.tif
- 040604_OS5_st1_1486.tif
- 040604_OS5_st1_1487.tif
- 040604_OS5_st1_1488.tif
- 040604_OS5_st1_1489.tif
- 040604_OS5_st1_1490.tif
- 040604_OS5_st1_1491.tif
- 040604_OS5_st1_1492.tif
- 040604_OS5_st1_1493.tif
- 040604_OS5_st1_1494.tif
- 040604_OS5_st1_1495.tif
- 040604_OS5_st1_1496.tif
- 040604_OS5_st1_1497.tif
- 040604_OS5_st1_1498.tif
- 040604_OS5_st1_1499.tif
