# Supplementary material for: Serial Block-Face Scanning Electron Microscopy to Reconstruct Three-Dimensional Tissue Nanostructure
Source: PLoS Biol. 2004 Oct 19;2(11):e329. doi: 10.1371/journal.pbio.0020329 (PMC524270; doi:10.1371/journal.pbio.0020329)
Supplement: Dataset S16 — (251.4 MB ZIP). [file pbio.0020329.sd016.zip]

Archive with 100 entries (100 files):
- 040604_OS5_st1_1500.tif
- 040604_OS5_st1_1501.tif
- 040604_OS5_st1_1502.tif
- 040604_OS5_st1_1503.tif
- 040604_OS5_st1_1504.tif
- 040604_OS5_st1_1505.tif
- 040604_OS5_st1_1506.tif
- 040604_OS5_st1_1507.tif
- 040604_OS5_st1_1508.tif
- 040604_OS5_st1_1509.tif
- 040604_OS5_st1_1510.tif
- 040604_OS5_st1_1511.tif
- 040604_OS5_st1_1512.tif
- 040604_OS5_st1_1513.tif
- 040604_OS5_st1_1514.tif
- 040604_OS5_st1_1515.tif
- 040604_OS5_st1_1516.tif
- 040604_OS5_st1_1517.tif
- 040604_OS5_st1_1518.tif
- 040604_OS5_st1_1519.tif
- 040604_OS5_st1_1520.tif
- 040604_OS5_st1_1521.tif
- 040604_OS5_st1_1522.tif
- 040604_OS5_st1_1523.tif
- 040604_OS5_st1_1524.tif
- 040604_OS5_st1_1525.tif
- 040604_OS5_st1_1526.tif
- 040604_OS5_st1_1527.tif
- 040604_OS5_st1_1528.tif
- 040604_OS5_st1_1529.tif
- 040604_OS5_st1_1530.tif
- 040604_OS5_st1_1531.tif
- 040604_OS5_st1_1532.tif
- 040604_OS5_st1_1533.tif
- 040604_OS5_st1_1534.tif
- 040604_OS5_st1_1535.tif
- 040604_OS5_st1_1536.tif
- 040604_OS5_st1_1537.tif
- 040604_OS5_st1_1538.tif
- 040604_OS5_st1_1539.tif
- 040604_OS5_st1_1540.tif
- 040604_OS5_st1_1541.tif
- 040604_OS5_st1_1542.tif
- 040604_OS5_st1_1543.tif
- 040604_OS5_st1_1544.tif
- 040604_OS5_st1_1545.tif
- 040604_OS5_st1_1546.tif
- 040604_OS5_st1_1547.tif
- 040604_OS5_st1_1548.tif
- 040604_OS5_st1_1549.tif
- 040604_OS5_st1_1550.tif
- 040604_OS5_st1_1551.tif
- 040604_OS5_st1_1552.tif
- 040604_OS5_st1_1553.tif
- 040604_OS5_st1_1554.tif
- 040604_OS5_st1_1555.tif
- 040604_OS5_st1_1556.tif
- 040604_OS5_st1_1557.tif
- 040604_OS5_st1_1558.tif
- 040604_OS5_st1_1559.tif
- 040604_OS5_st1_1560.tif
- 040604_OS5_st1_1561.tif
- 040604_OS5_st1_1562.tif
- 040604_OS5_st1_1563.tif
- 040604_OS5_st1_1564.tif
- 040604_OS5_st1_1565.tif
- 040604_OS5_st1_1566.tif
- 040604_OS5_st1_1567.tif
- 040604_OS5_st1_1568.tif
- 040604_OS5_st1_1569.tif
- 040604_OS5_st1_1570.tif
- 040604_OS5_st1_1571.tif
- 040604_OS5_st1_1572.tif
- 040604_OS5_st1_1573.tif
- 040604_OS5_st1_1574.tif
- 040604_OS5_st1_1575.tif
- 040604_OS5_st1_1576.tif
- 040604_OS5_st1_1577.tif
- 040604_OS5_st1_1578.tif
- 040604_OS5_st1_1579.tif
- 040604_OS5_st1_1580.tif
- 040604_OS5_st1_1581.tif
- 040604_OS5_st1_1582.tif
- 040604_OS5_st1_1583.tif
- 040604_OS5_st1_1584.tif
- 040604_OS5_st1_1585.tif
- 040604_OS5_st1_1586.tif
- 040604_OS5_st1_1587.tif
- 040604_OS5_st1_1588.tif
- 040604_OS5_st1_1589.tif
- 040604_OS5_st1_1590.tif
- 040604_OS5_st1_1591.tif
- 040604_OS5_st1_1592.tif
- 040604_OS5_st1_1593.tif
- 040604_OS5_st1_1594.tif
- 040604_OS5_st1_1595.tif
- 040604_OS5_st1_1596.tif
- 040604_OS5_st1_1597.tif
- 040604_OS5_st1_1598.tif
- 040604_OS5_st1_1599.tif
