# Supplementary material for: Serial Block-Face Scanning Electron Microscopy to Reconstruct Three-Dimensional Tissue Nanostructure
Source: PLoS Biol. 2004 Oct 19;2(11):e329. doi: 10.1371/journal.pbio.0020329 (PMC524270; doi:10.1371/journal.pbio.0020329)
Supplement: Dataset S17 — (252.7 MB ZIP). [file pbio.0020329.sd017.zip]

Archive with 100 entries (100 files):
- 040604_OS5_st1_1600.tif
- 040604_OS5_st1_1601.tif
- 040604_OS5_st1_1602.tif
- 040604_OS5_st1_1603.tif
- 040604_OS5_st1_1604.tif
- 040604_OS5_st1_1605.tif
- 040604_OS5_st1_1606.tif
- 040604_OS5_st1_1607.tif
- 040604_OS5_st1_1608.tif
- 040604_OS5_st1_1609.tif
- 040604_OS5_st1_1610.tif
- 040604_OS5_st1_1611.tif
- 040604_OS5_st1_1612.tif
- 040604_OS5_st1_1613.tif
- 040604_OS5_st1_1614.tif
- 040604_OS5_st1_1615.tif
- 040604_OS5_st1_1616.tif
- 040604_OS5_st1_1617.tif
- 040604_OS5_st1_1618.tif
- 040604_OS5_st1_1619.tif
- 040604_OS5_st1_1620.tif
- 040604_OS5_st1_1621.tif
- 040604_OS5_st1_1622.tif
- 040604_OS5_st1_1623.tif
- 040604_OS5_st1_1624.tif
- 040604_OS5_st1_1625.tif
- 040604_OS5_st1_1626.tif
- 040604_OS5_st1_1627.tif
- 040604_OS5_st1_1628.tif
- 040604_OS5_st1_1629.tif
- 040604_OS5_st1_1630.tif
- 040604_OS5_st1_1631.tif
- 040604_OS5_st1_1632.tif
- 040604_OS5_st1_1633.tif
- 040604_OS5_st1_1634.tif
- 040604_OS5_st1_1635.tif
- 040604_OS5_st1_1636.tif
- 040604_OS5_st1_1637.tif
- 040604_OS5_st1_1638.tif
- 040604_OS5_st1_1639.tif
- 040604_OS5_st1_1640.tif
- 040604_OS5_st1_1641.tif
- 040604_OS5_st1_1642.tif
- 040604_OS5_st1_1643.tif
- 040604_OS5_st1_1644.tif
- 040604_OS5_st1_1645.tif
- 040604_OS5_st1_1646.tif
- 040604_OS5_st1_1647.tif
- 040604_OS5_st1_1648.tif
- 040604_OS5_st1_1649.tif
- 040604_OS5_st1_1650.tif
- 040604_OS5_st1_1651.tif
- 040604_OS5_st1_1652.tif
- 040604_OS5_st1_1653.tif
- 040604_OS5_st1_1654.tif
- 040604_OS5_st1_1655.tif
- 040604_OS5_st1_1656.tif
- 040604_OS5_st1_1657.tif
- 040604_OS5_st1_1658.tif
- 040604_OS5_st1_1659.tif
- 040604_OS5_st1_1660.tif
- 040604_OS5_st1_1661.tif
- 040604_OS5_st1_1662.tif
- 040604_OS5_st1_1663.tif
- 040604_OS5_st1_1664.tif
- 040604_OS5_st1_1665.tif
- 040604_OS5_st1_1666.tif
- 040604_OS5_st1_1667.tif
- 040604_OS5_st1_1668.tif
- 040604_OS5_st1_1669.tif
- 040604_OS5_st1_1670.tif
- 040604_OS5_st1_1671.tif
- 040604_OS5_st1_1672.tif
- 040604_OS5_st1_1673.tif
- 040604_OS5_st1_1674.tif
- 040604_OS5_st1_1675.tif
- 040604_OS5_st1_1676.tif
- 040604_OS5_st1_1677.tif
- 040604_OS5_st1_1678.tif
- 040604_OS5_st1_1679.tif
- 040604_OS5_st1_1680.tif
- 040604_OS5_st1_1681.tif
- 040604_OS5_st1_1682.tif
- 040604_OS5_st1_1683.tif
- 040604_OS5_st1_1684.tif
- 040604_OS5_st1_1685.tif
- 040604_OS5_st1_1686.tif
- 040604_OS5_st1_1687.tif
- 040604_OS5_st1_1688.tif
- 040604_OS5_st1_1689.tif
- 040604_OS5_st1_1690.tif
- 040604_OS5_st1_1691.tif
- 040604_OS5_st1_1692.tif
- 040604_OS5_st1_1693.tif
- 040604_OS5_st1_1694.tif
- 040604_OS5_st1_1695.tif
- 040604_OS5_st1_1696.tif
- 040604_OS5_st1_1697.tif
- 040604_OS5_st1_1698.tif
- 040604_OS5_st1_1699.tif
