# Supplementary material for: Serial Block-Face Scanning Electron Microscopy to Reconstruct Three-Dimensional Tissue Nanostructure
Source: PLoS Biol. 2004 Oct 19;2(11):e329. doi: 10.1371/journal.pbio.0020329 (PMC524270; doi:10.1371/journal.pbio.0020329)
Supplement: Dataset S18 — (250.5 MB ZIP). [file pbio.0020329.sd018.zip]

Archive with 100 entries (100 files):
- 040604_OS5_st1_1700.tif
- 040604_OS5_st1_1701.tif
- 040604_OS5_st1_1702.tif
- 040604_OS5_st1_1703.tif
- 040604_OS5_st1_1704.tif
- 040604_OS5_st1_1705.tif
- 040604_OS5_st1_1706.tif
- 040604_OS5_st1_1707.tif
- 040604_OS5_st1_1708.tif
- 040604_OS5_st1_1709.tif
- 040604_OS5_st1_1710.tif
- 040604_OS5_st1_1711.tif
- 040604_OS5_st1_1712.tif
- 040604_OS5_st1_1713.tif
- 040604_OS5_st1_1714.tif
- 040604_OS5_st1_1715.tif
- 040604_OS5_st1_1716.tif
- 040604_OS5_st1_1717.tif
- 040604_OS5_st1_1718.tif
- 040604_OS5_st1_1719.tif
- 040604_OS5_st1_1720.tif
- 040604_OS5_st1_1721.tif
- 040604_OS5_st1_1722.tif
- 040604_OS5_st1_1723.tif
- 040604_OS5_st1_1724.tif
- 040604_OS5_st1_1725.tif
- 040604_OS5_st1_1726.tif
- 040604_OS5_st1_1727.tif
- 040604_OS5_st1_1728.tif
- 040604_OS5_st1_1729.tif
- 040604_OS5_st1_1730.tif
- 040604_OS5_st1_1731.tif
- 040604_OS5_st1_1732.tif
- 040604_OS5_st1_1733.tif
- 040604_OS5_st1_1734.tif
- 040604_OS5_st1_1735.tif
- 040604_OS5_st1_1736.tif
- 040604_OS5_st1_1737.tif
- 040604_OS5_st1_1738.tif
- 040604_OS5_st1_1739.tif
- 040604_OS5_st1_1740.tif
- 040604_OS5_st1_1741.tif
- 040604_OS5_st1_1742.tif
- 040604_OS5_st1_1743.tif
- 040604_OS5_st1_1744.tif
- 040604_OS5_st1_1745.tif
- 040604_OS5_st1_1746.tif
- 040604_OS5_st1_1747.tif
- 040604_OS5_st1_1748.tif
- 040604_OS5_st1_1749.tif
- 040604_OS5_st1_1750.tif
- 040604_OS5_st1_1751.tif
- 040604_OS5_st1_1752.tif
- 040604_OS5_st1_1753.tif
- 040604_OS5_st1_1754.tif
- 040604_OS5_st1_1755.tif
- 040604_OS5_st1_1756.tif
- 040604_OS5_st1_1757.tif
- 040604_OS5_st1_1758.tif
- 040604_OS5_st1_1759.tif
- 040604_OS5_st1_1760.tif
- 040604_OS5_st1_1761.tif
- 040604_OS5_st1_1762.tif
- 040604_OS5_st1_1763.tif
- 040604_OS5_st1_1764.tif
- 040604_OS5_st1_1765.tif
- 040604_OS5_st1_1766.tif
- 040604_OS5_st1_1767.tif
- 040604_OS5_st1_1768.tif
- 040604_OS5_st1_1769.tif
- 040604_OS5_st1_1770.tif
- 040604_OS5_st1_1771.tif
- 040604_OS5_st1_1772.tif
- 040604_OS5_st1_1773.tif
- 040604_OS5_st1_1774.tif
- 040604_OS5_st1_1775.tif
- 040604_OS5_st1_1776.tif
- 040604_OS5_st1_1777.tif
- 040604_OS5_st1_1778.tif
- 040604_OS5_st1_1779.tif
- 040604_OS5_st1_1780.tif
- 040604_OS5_st1_1781.tif
- 040604_OS5_st1_1782.tif
- 040604_OS5_st1_1783.tif
- 040604_OS5_st1_1784.tif
- 040604_OS5_st1_1785.tif
- 040604_OS5_st1_1786.tif
- 040604_OS5_st1_1787.tif
- 040604_OS5_st1_1788.tif
- 040604_OS5_st1_1789.tif
- 040604_OS5_st1_1790.tif
- 040604_OS5_st1_1791.tif
- 040604_OS5_st1_1792.tif
- 040604_OS5_st1_1793.tif
- 040604_OS5_st1_1794.tif
- 040604_OS5_st1_1795.tif
- 040604_OS5_st1_1796.tif
- 040604_OS5_st1_1797.tif
- 040604_OS5_st1_1798.tif
- 040604_OS5_st1_1799.tif
