# Supplementary material for: Serial Block-Face Scanning Electron Microscopy to Reconstruct Three-Dimensional Tissue Nanostructure
Source: PLoS Biol. 2004 Oct 19;2(11):e329. doi: 10.1371/journal.pbio.0020329 (PMC524270; doi:10.1371/journal.pbio.0020329)
Supplement: Dataset S19 — (253.4 MB ZIP). [file pbio.0020329.sd019.zip]

Archive with 100 entries (100 files):
- 040604_OS5_st1_1800.tif
- 040604_OS5_st1_1801.tif
- 040604_OS5_st1_1802.tif
- 040604_OS5_st1_1803.tif
- 040604_OS5_st1_1804.tif
- 040604_OS5_st1_1805.tif
- 040604_OS5_st1_1806.tif
- 040604_OS5_st1_1807.tif
- 040604_OS5_st1_1808.tif
- 040604_OS5_st1_1809.tif
- 040604_OS5_st1_1810.tif
- 040604_OS5_st1_1811.tif
- 040604_OS5_st1_1812.tif
- 040604_OS5_st1_1813.tif
- 040604_OS5_st1_1814.tif
- 040604_OS5_st1_1815.tif
- 040604_OS5_st1_1816.tif
- 040604_OS5_st1_1817.tif
- 040604_OS5_st1_1818.tif
- 040604_OS5_st1_1819.tif
- 040604_OS5_st1_1820.tif
- 040604_OS5_st1_1821.tif
- 040604_OS5_st1_1822.tif
- 040604_OS5_st1_1823.tif
- 040604_OS5_st1_1824.tif
- 040604_OS5_st1_1825.tif
- 040604_OS5_st1_1826.tif
- 040604_OS5_st1_1827.tif
- 040604_OS5_st1_1828.tif
- 040604_OS5_st1_1829.tif
- 040604_OS5_st1_1830.tif
- 040604_OS5_st1_1831.tif
- 040604_OS5_st1_1832.tif
- 040604_OS5_st1_1833.tif
- 040604_OS5_st1_1834.tif
- 040604_OS5_st1_1835.tif
- 040604_OS5_st1_1836.tif
- 040604_OS5_st1_1837.tif
- 040604_OS5_st1_1838.tif
- 040604_OS5_st1_1839.tif
- 040604_OS5_st1_1840.tif
- 040604_OS5_st1_1841.tif
- 040604_OS5_st1_1842.tif
- 040604_OS5_st1_1843.tif
- 040604_OS5_st1_1844.tif
- 040604_OS5_st1_1845.tif
- 040604_OS5_st1_1846.tif
- 040604_OS5_st1_1847.tif
- 040604_OS5_st1_1848.tif
- 040604_OS5_st1_1849.tif
- 040604_OS5_st1_1850.tif
- 040604_OS5_st1_1851.tif
- 040604_OS5_st1_1852.tif
- 040604_OS5_st1_1853.tif
- 040604_OS5_st1_1854.tif
- 040604_OS5_st1_1855.tif
- 040604_OS5_st1_1856.tif
- 040604_OS5_st1_1857.tif
- 040604_OS5_st1_1858.tif
- 040604_OS5_st1_1859.tif
- 040604_OS5_st1_1860.tif
- 040604_OS5_st1_1861.tif
- 040604_OS5_st1_1862.tif
- 040604_OS5_st1_1863.tif
- 040604_OS5_st1_1864.tif
- 040604_OS5_st1_1865.tif
- 040604_OS5_st1_1866.tif
- 040604_OS5_st1_1867.tif
- 040604_OS5_st1_1868.tif
- 040604_OS5_st1_1869.tif
- 040604_OS5_st1_1870.tif
- 040604_OS5_st1_1871.tif
- 040604_OS5_st1_1872.tif
- 040604_OS5_st1_1873.tif
- 040604_OS5_st1_1874.tif
- 040604_OS5_st1_1875.tif
- 040604_OS5_st1_1876.tif
- 040604_OS5_st1_1877.tif
- 040604_OS5_st1_1878.tif
- 040604_OS5_st1_1879.tif
- 040604_OS5_st1_1880.tif
- 040604_OS5_st1_1881.tif
- 040604_OS5_st1_1882.tif
- 040604_OS5_st1_1883.tif
- 040604_OS5_st1_1884.tif
- 040604_OS5_st1_1885.tif
- 040604_OS5_st1_1886.tif
- 040604_OS5_st1_1887.tif
- 040604_OS5_st1_1888.tif
- 040604_OS5_st1_1889.tif
- 040604_OS5_st1_1890.tif
- 040604_OS5_st1_1891.tif
- 040604_OS5_st1_1892.tif
- 040604_OS5_st1_1893.tif
- 040604_OS5_st1_1894.tif
- 040604_OS5_st1_1895.tif
- 040604_OS5_st1_1896.tif
- 040604_OS5_st1_1897.tif
- 040604_OS5_st1_1898.tif
- 040604_OS5_st1_1899.tif
