# Supplementary material for: Serial Block-Face Scanning Electron Microscopy to Reconstruct Three-Dimensional Tissue Nanostructure
Source: PLoS Biol. 2004 Oct 19;2(11):e329. doi: 10.1371/journal.pbio.0020329 (PMC524270; doi:10.1371/journal.pbio.0020329)
Supplement: Dataset S20 — (254.9 MB ZIP). [file pbio.0020329.sd020.zip]

Archive with 100 entries (100 files):
- 040604_OS5_st1_1900.tif
- 040604_OS5_st1_1901.tif
- 040604_OS5_st1_1902.tif
- 040604_OS5_st1_1903.tif
- 040604_OS5_st1_1904.tif
- 040604_OS5_st1_1905.tif
- 040604_OS5_st1_1906.tif
- 040604_OS5_st1_1907.tif
- 040604_OS5_st1_1908.tif
- 040604_OS5_st1_1909.tif
- 040604_OS5_st1_1910.tif
- 040604_OS5_st1_1911.tif
- 040604_OS5_st1_1912.tif
- 040604_OS5_st1_1913.tif
- 040604_OS5_st1_1914.tif
- 040604_OS5_st1_1915.tif
- 040604_OS5_st1_1916.tif
- 040604_OS5_st1_1917.tif
- 040604_OS5_st1_1918.tif
- 040604_OS5_st1_1919.tif
- 040604_OS5_st1_1920.tif
- 040604_OS5_st1_1921.tif
- 040604_OS5_st1_1922.tif
- 040604_OS5_st1_1923.tif
- 040604_OS5_st1_1924.tif
- 040604_OS5_st1_1925.tif
- 040604_OS5_st1_1926.tif
- 040604_OS5_st1_1927.tif
- 040604_OS5_st1_1928.tif
- 040604_OS5_st1_1929.tif
- 040604_OS5_st1_1930.tif
- 040604_OS5_st1_1931.tif
- 040604_OS5_st1_1932.tif
- 040604_OS5_st1_1933.tif
- 040604_OS5_st1_1934.tif
- 040604_OS5_st1_1935.tif
- 040604_OS5_st1_1936.tif
- 040604_OS5_st1_1937.tif
- 040604_OS5_st1_1938.tif
- 040604_OS5_st1_1939.tif
- 040604_OS5_st1_1940.tif
- 040604_OS5_st1_1941.tif
- 040604_OS5_st1_1942.tif
- 040604_OS5_st1_1943.tif
- 040604_OS5_st1_1944.tif
- 040604_OS5_st1_1945.tif
- 040604_OS5_st1_1946.tif
- 040604_OS5_st1_1947.tif
- 040604_OS5_st1_1948.tif
- 040604_OS5_st1_1949.tif
- 040604_OS5_st1_1950.tif
- 040604_OS5_st1_1951.tif
- 040604_OS5_st1_1952.tif
- 040604_OS5_st1_1953.tif
- 040604_OS5_st1_1954.tif
- 040604_OS5_st1_1955.tif
- 040604_OS5_st1_1956.tif
- 040604_OS5_st1_1957.tif
- 040604_OS5_st1_1958.tif
- 040604_OS5_st1_1959.tif
- 040604_OS5_st1_1960.tif
- 040604_OS5_st1_1961.tif
- 040604_OS5_st1_1962.tif
- 040604_OS5_st1_1963.tif
- 040604_OS5_st1_1964.tif
- 040604_OS5_st1_1965.tif
- 040604_OS5_st1_1966.tif
- 040604_OS5_st1_1967.tif
- 040604_OS5_st1_1968.tif
- 040604_OS5_st1_1969.tif
- 040604_OS5_st1_1970.tif
- 040604_OS5_st1_1971.tif
- 040604_OS5_st1_1972.tif
- 040604_OS5_st1_1973.tif
- 040604_OS5_st1_1974.tif
- 040604_OS5_st1_1975.tif
- 040604_OS5_st1_1976.tif
- 040604_OS5_st1_1977.tif
- 040604_OS5_st1_1978.tif
- 040604_OS5_st1_1979.tif
- 040604_OS5_st1_1980.tif
- 040604_OS5_st1_1981.tif
- 040604_OS5_st1_1982.tif
- 040604_OS5_st1_1983.tif
- 040604_OS5_st1_1984.tif
- 040604_OS5_st1_1985.tif
- 040604_OS5_st1_1986.tif
- 040604_OS5_st1_1987.tif
- 040604_OS5_st1_1988.tif
- 040604_OS5_st1_1989.tif
- 040604_OS5_st1_1990.tif
- 040604_OS5_st1_1991.tif
- 040604_OS5_st1_1992.tif
- 040604_OS5_st1_1993.tif
- 040604_OS5_st1_1994.tif
- 040604_OS5_st1_1995.tif
- 040604_OS5_st1_1996.tif
- 040604_OS5_st1_1997.tif
- 040604_OS5_st1_1998.tif
- 040604_OS5_st1_1999.tif
